# Supplementary material for: A Herpesvirus of Turkey-Based Vector Vaccine Reduces Transmission of Newcastle Disease Virus in Commercial Broiler Chickens with Maternally Derived Antibodies
Source: Vaccines (Basel). 2020 Oct 16;8(4):614. doi: 10.3390/vaccines8040614 (PMC7720113; doi:10.3390/vaccines8040614)
Supplement: Supplementary file 1 [file vaccines-08-00614-s001.zip]

Archive with 3 entries (3 files):
- File S1- R-code supplement.zip
- Table S1-Prechallenge serology&clinical observations.xlsx
- Table S2-Shedding, post-ch serol, SIR categorization.xlsx
