# Supplementary material for: A Herpesvirus of Turkey-Based Vector Vaccine Reduces Transmission of Newcastle Disease Virus in Commercial Broiler Chickens with Maternally Derived Antibodies
Source: Vaccines (Basel). 2020 Oct 16;8(4):614. doi: 10.3390/vaccines8040614 (PMC7720113; doi:10.3390/vaccines8040614)
Supplement: Supplementary file 1 [file vaccines-08-00614-s001.zip › Table S1-Prechallenge serology&clinical observations.xlsx]

## Sheet: Table S1
Supplementary table 1. Pre-challenge serological results and clinical protection against velogenic NDV challenge at 6 weeks of age
Group	Subgroup	Bird id.	HI test (log2 HI titer)	BioChek ND F ELISA titer	Clinical observations	Day of mortality (dpch)
Vaccinated	Seeder	7311	1	9507	h	NA
Vaccinated	Seeder	7312	3	25487	h	NA
Vaccinated	Seeder	7313	3	17603	h	NA
Vaccinated	Seeder	7314	3	25106	h	NA
Vaccinated	Seeder	7315	4	28659	h	NA
Vaccinated	Seeder	7316	3	29553	h	NA
Vaccinated	Seeder	7317	5	27722	h	NA
Vaccinated	Seeder	7318	4	26070	h	NA
Vaccinated	Seeder	7319	4	26901	h	NA
Vaccinated	Seeder	7320	4	27007	h	NA
Vaccinated	Seeder	7331	3	24630	h	NA
Vaccinated	Seeder	7332	4	25510	h	NA
Vaccinated	Seeder	7333	5	24106	h	NA
Vaccinated	Seeder	7334	4	17924	h	NA
Vaccinated	Seeder	7335	3	18507	h	NA
Vaccinated	Seeder	7336	4	27957	h	NA
Vaccinated	Seeder	7337	3	28434	h	NA
Vaccinated	Seeder	7338	5	29361	h	NA
Vaccinated	Seeder	7339	5	22322	h	NA
Vaccinated	Seeder	7340	4	23537	h	NA
Vaccinated	Contact	7321	4	23239	h	NA
Vaccinated	Contact	7322	6	31239	h	NA
Vaccinated	Contact	7323	4	26888	h	NA
Vaccinated	Contact	7324	4	31587	h	NA
Vaccinated	Contact	7325	3	19898	h	NA
Vaccinated	Contact	7326	6	28328	h	NA
Vaccinated	Contact	7327	4	25510	h	NA
Vaccinated	Contact	7328	3	29613	h	NA
Vaccinated	Contact	7329	3	28683	h	NA
Vaccinated	Contact	7330	3	25570	h	NA
Vaccinated	Contact	7341	5	20196	h	NA
Vaccinated	Contact	7342	2	8222	h	NA
Vaccinated	Contact	7343	6	25974	h	NA
Vaccinated	Contact	7344	4	22692	h	NA
Vaccinated	Contact	7345	3	28398	h	NA
Vaccinated	Contact	7346	7	33593	h	NA
Vaccinated	Contact	7347	5	30159	h	NA
Vaccinated	Contact	7348	3	25974	h	NA
Vaccinated	Contact	7349	4	26282	h	NA
Vaccinated	Contact	7350	3	26626	h	NA
Non-vaccinated	Seeder	811	0	268	d	6
Non-vaccinated	Seeder	812	0	30	d	7
Non-vaccinated	Seeder	813	0	470	d	7
Non-vaccinated	Seeder	814	1	185	d	7
Non-vaccinated	Seeder	815	0	159	d	7
Non-vaccinated	Seeder	816	0	103	d	7
Non-vaccinated	Seeder	819	2	7	d	7
Non-vaccinated	Seeder	820	2	113	d	9
Non-vaccinated	Seeder	831	1	113	d	7
Non-vaccinated	Seeder	832	1	66	d	7
Non-vaccinated	Seeder	833	0	126	d	8
Non-vaccinated	Seeder	834	2	66	d	8
Non-vaccinated	Seeder	835	2	149	d	7
Non-vaccinated	Seeder	836	1	1	d	6
Non-vaccinated	Seeder	838	2	66	d	6
Non-vaccinated	Seeder	840	1	195	d	6
Non-vaccinated	Contact	817	0	103	d	10
Non-vaccinated	Contact	818	1	172	d	9
Non-vaccinated	Contact	821	1	364	d	12
Non-vaccinated	Contact	822	1	457	d	10
Non-vaccinated	Contact	823	1	159	d	10
Non-vaccinated	Contact	824	0	103	d	10
Non-vaccinated	Contact	825	1	126	d	9
Non-vaccinated	Contact	826	0	76	d	9
Non-vaccinated	Contact	827	1	53	d	10
Non-vaccinated	Contact	828	1	43	d	11
Non-vaccinated	Contact	829	1	255	d	8
Non-vaccinated	Contact	830	1	159	d	9
Non-vaccinated	Contact	841	1	149	d	9
Non-vaccinated	Contact	842	0	43	d	10
Non-vaccinated	Contact	843	1	159	d	10
Non-vaccinated	Contact	844	1	1	d	9
Non-vaccinated	Contact	845	1	185	d	13
Non-vaccinated	Contact	846	1	66	d	9
Non-vaccinated	Contact	847	2	268	d	9
Non-vaccinated	Contact	848	1	149	d	8
Non-vaccinated	Contact	849	1	195	d	10
Pos limit for HI test: above 2 log2 HI titer
Pos. limit for ELISA: above 993 titer
	Serological results falling into the positive category are highlighted with red&bold letters.
Clinical observations: "h" heathy-no clinical signs indicative to ND; "d" dead-mortality due to vvNDV infection
Day of mortality: day of sudden death or day after euthanasia due to endpoint; NA: not applicable
