# Supplementary material for: A Herpesvirus of Turkey-Based Vector Vaccine Reduces Transmission of Newcastle Disease Virus in Commercial Broiler Chickens with Maternally Derived Antibodies
Source: Vaccines (Basel). 2020 Oct 16;8(4):614. doi: 10.3390/vaccines8040614 (PMC7720113; doi:10.3390/vaccines8040614)
Supplement: Supplementary file 1 [file vaccines-08-00614-s001.zip › Table S2-Shedding, post-ch serol, SIR categorization.xlsx]

## Sheet: Table S2
Supplementary table 2. Challenge virus shedding measured with one-step RT-real-time PCR from oro-nasal and cloacal swabs daily, seroconversion to challenge infection measured with nucleoprotein ELISA and HI test and categorization of chickens for the transmission model.
				NDV challenge virus RNA amount (RT-qPCR Ct value) and transmission category of bird for each sampling date																Humoral immune response to challenge (NP ELISA)			Humoral immune response to challenge (log2HI titer)
	Group	Subgroup	bird.id	Sample type	1 dpch	2 dpch	3 dpch	4 dpch	5 dpch	6 dpch	7 dpch	8 dpch	9 dpch	10 dpch	11 dpch	12 dpch	13 dpch	14 dpch		titer	evaluation		0 dpch	14 dpch	increase
	Unvaccinated	seeder	811	ON swab	36	36	27.25	23.96	16.89	21.41
				CLO swab	36	36	29.25	25.76	20.37	19.26
				category	NS	NS	I	I	I	I	D	D	D	D	D	D	D	D		NA	NA		0	NA	NA
			812	ON swab	36	36	36	27.24	19.92	20.12	18.89
				CLO swab	36	36	29.72	26.88	23.36	20.34	27.34
				category	NS	NS	I	I	I	I	I	D	D	D	D	D	D	D		NA	NA		0	NA	NA
			813	ON swab	36	36	36	24.78	22.27	20.82	19
				CLO swab	36	36	36	26.74	24.7	21.13	18.98
				category	NS	NS	NS	I	I	I	I	D	D	D	D	D	D	D		NA	NA		0	NA	NA
			814	ON swab	36	35.76	36	25.52	22.54	19.37	21.26
				CLO swab	36	36	36	29.41	25.08	22.71	17.4
				category	NS	NS	NS	I	I	I	I	D	D	D	D	D	D	D		NA	NA		1	NA	NA
			815	ON swab	36	30.95	36	24.26	21.16	19.72	20.23
				CLO swab	36	36	32.1	26.46	21.17	23.17	18.34
				category	NS	I	I	I	I	I	I	D	D	D	D	D	D	D		NA	NA		0	NA	NA
			816	ON swab	36	36	30.33	27.96	24.52	20.51	21.8
				CLO swab	36	36	32.64	25.95	23.8	26.41	18.61
				category	NS	NS	I	I	I	I	I	D	D	D	D	D	D	D		NA	NA		0	NA	NA
			819	ON swab	36	35.63	33.71	25.04	17.45	20.96	18.08
				CLO swab	36	36	31.85	24.92	24.38	19.93	18.21
				category	NS	I	I	I	I	I	I	D	D	D	D	D	D	D		NA	NA		2	NA	NA
			820	ON swab	34	35.65	28.29	26.08	26.49	22.75	22.86	25.18	22.31
				CLO swab	36	36	36	27.69	23.7	21.85	23.02	23.18	24.25
				category	I	I	I	I	I	I	I	I	I	D	D	D	D	D		NA	NA		2	NA	NA
			831	ON swab	36	36	28.2	24.1	21.92	22.34	19.59
				CLO swab	36	36	29.72	26.71	26.44	24.06	18.11
				category	NS	NS	I	I	I	I	I	D	D	D	D	D	D	D		NA	NA		1	NA	NA
			832	ON swab	36	36	32.08	24.72	24.89	21.94	22.82
				CLO swab	36	36	36	26.48	26.07	23.6	20.84
				category	NS	NS	I	I	I	I	I	D	D	D	D	D	D	D		NA	NA		1	NA	NA
			833	ON swab	36	31.59	29.23	23.25	18.99	22.02	20.18	20.38
				CLO swab	36	36	32.3	25.26	26.32	22.86	23.37	17.26
				category	NS	I	I	I	I	I	I	I	D	D	D	D	D	D		NA	NA		0	NA	NA
			834	ON swab	36	33.97	25.84	25.28	23.53	22.51	19.62	22.71
				CLO swab	36	36	36	27.07	27.49	23.73	21.85	22.45
				category	NS	I	I	I	I	I	I	I	D	D	D	D	D	D		NA	NA		2	NA	NA
			835	ON swab	36	31.22	27.91	23.86	23.51	21.19	18.48
				CLO swab	36	36	32.65	25.76	25.29	20.68	20.91
				category	NS	I	I	I	I	I	I	D	D	D	D	D	D	D		NA	NA		2	NA	NA
			836	ON swab	36	26.28	25.2	21.93	22.82	21.82
				CLO swab	36	36	32.57	25.59	25.81	19.86
				category	NS	I	I	I	I	I	D	D	D	D	D	D	D	D		NA	NA		1	NA	NA
			838	ON swab	34.72	28.86	24.78	20.73	22.12	23.26
				CLO swab	36	36	28.36	25.99	20.1	18.89
				category	I	I	I	I	I	I	D	D	D	D	D	D	D	D		NA	NA		2	NA	NA
			840	ON swab	32.7	30.94	24.54	20.79	22.82	21.18
				CLO swab	36	35.85	30.88	21.7	23.58	18.24
				category	I	I	I	I	I	I	D	D	D	D	D	D	D	D		NA	NA		1	NA	NA
	Unvaccinated	contact	817	ON swab	36	36	36	36	36	29	26.23	23.86	20.37	18.88
				CLO swab	36	36	36	36	36	36	25.43	21	22.56	17.94
				category	S	S	S	S	S	I	I	I	I	I	D	D	D	D		NA	NA		0	NA	NA
			818	ON swab	36	36	36	36	36	30.9	27.33	24.43	24.25
				CLO swab	36	36	36	36	36	36	30.61	21.41	26.29
				category	S	S	S	S	S	I	I	I	I	D	D	D	D	D		NA	NA		1	NA	NA
			821	ON swab	36	36	36	36	36	36	28.28	25.48	19.73	20.1	20.01	17.75
				CLO swab	36	36	36	36	36	36	27.71	24.45	23.41	19.68	17.45	18.5
				category	S	S	S	S	S	S	I	I	I	I	I	I	D	D		NA	NA		1	NA	NA
			822	ON swab	36	36	36	36	36	36	26.94	23.14	20.62	20.05
				CLO swab	36	36	36	36	36	34.56	32.53	24.77	28.59	19.24
				category	S	S	S	S	S	I	I	I	I	I	D	D	D	D		NA	NA		1	NA	NA
			823	ON swab	36	36	36	36	33.56	29.2	25.11	24.15	18.4	18.22
				CLO swab	36	36	36	36	36	36	30.34	20.35	26.58	18.47
				category	S	S	S	S	I	I	I	I	I	I	D	D	D	D		NA	NA		1	NA	NA
			824	ON swab	36	36	36	36	36	35.54	24.61	25.22	23.78	19.85
				CLO swab	36	36	36	36	36	36	29.65	24.67	29.46	21.14
				category	S	S	S	S	S	I	I	I	I	I	D	D	D	D		NA	NA		0	NA	NA
			825	ON swab	36	36	36	36	36	36	26.2	24.28	24
				CLO swab	36	36	36	36	36	36	22.01	20.78	23.77
				category	S	S	S	S	S	S	I	I	I	D	D	D	D	D		NA	NA		1	NA	NA
			826	ON swab	36	36	36	36	36	35.98	22.44	23.36	21.07
				CLO swab	36	36	36	36	36	35.12	28.59	22.07	23.46
				category	S	S	S	S	S	I	I	I	I	D	D	D	D	D		NA	NA		0	NA	NA
			827	ON swab	36	36	36	36	36	31.8	28.41	24.06	18.64	18.67
				CLO swab	36	36	36	36	36	36	21.8	23.27	26.21	19.55
				category	S	S	S	S	S	I	I	I	I	I	D	D	D	D		NA	NA		1	NA	NA
			828	ON swab	36	36	36	36	36	36	27.3	24.41	21.51	20	19.13
				CLO swab	36	36	36	36	36	36	28.72	22.89	27.29	20.51	17.39
				category	S	S	S	S	S	S	I	I	I	I	I	D	D	D		NA	NA		1	NA	NA
			829	ON swab	36	36	36	36	36	36	24.99	19.09
				CLO swab	36	36	36	36	36	30.85	21.79	20.38
				category	S	S	S	S	S	I	I	I	D	D	D	D	D	D		NA	NA		1	NA	NA
			830	ON swab	36	36	36	36	36	36	30.87	23.7	19.77
				CLO swab	36	36	36	36	36	36	32.77	23.61	27.77
				category	S	S	S	S	S	S	I	I	I	D	D	D	D	D		NA	NA		1	NA	NA
			841	ON swab	36	36	36	36	32.46	32.97	26.44	20.16	21.57
				CLO swab	36	36	36	36	36	34.17	25.35	21.04	20.24
				category	S	S	S	S	I	I	I	I	I	D	D	D	D	D		NA	NA		1	NA	NA
			842	ON swab	36	36	36	36	36	34.69	27.99	25.47	25.23	22.56
				CLO swab	36	36	36	36	36	36	31.29	23.47	23.87	23.71
				category	S	S	S	S	S	I	I	I	I	I	D	D	D	D		NA	NA		0	NA	NA
			843	ON swab	36	36	36	36	36	35.67	28.81	24.16	21.04	22.51
				CLO swab	36	36	36	36	36	33.52	28.34	25.59	22.3	18.2
				category	S	S	S	S	S	I	I	I	I	I	D	D	D	D		NA	NA		1	NA	NA
			844	ON swab	36	36	36	36	36	35.24	28.68	24.17	24.93
				CLO swab	36	36	36	36	36	36	36	29.51	23.04
				category	S	S	S	S	S	I	I	I	I	D	D	D	D	D		NA	NA		1	NA	NA
			845	ON swab	36	36	36	36	36	32.23	29.04	25.13	21.99	22.41	22.72	25.43
				CLO swab	36	36	36	36	36	36	33.45	30.55	27.31	24.56	24.88	25.95
				category	S	S	S	S	S	I	I	I	I	I	I	I	D	D		NA	NA		1	NA	NA
			846	ON swab	36	36	36	34.22	32.11	31.21	24.83	22.6	18.37
				CLO swab	36	36	36	36	36	30.26	27.84	22.17	20.1
				category	S	S	S	I	I	I	I	I	I	D	D	D	D	D		NA	NA		1	NA	NA
			847	ON swab	36	36	36	36	36	32.37	29.73	25.4	22.7
				CLO swab	36	36	36	36	36	36	36	27.69	24.44
				category	S	S	S	S	S	I	I	I	I	D	D	D	D	D		NA	NA		2	NA	NA
			848	ON swab	36	36	36	28.95	29.63	28.41	25.45	22.54
				CLO swab	36	36	36	36	35.47	30.89	27.64	25.15
				category	S	S	S	I	I	I	I	I	D	D	D	D	D	D		NA	NA		1	NA	NA
			849	ON swab	36	36	36	36	36	32.52	28.51	24.41	23.23	21.34
				CLO swab	36	36	36	36	36	36	30.71	29.5	27.4	21.87
				category	S	S	S	S	S	I	I	I	I	I	D	D	D	D		NA	NA		1	NA	NA
	Vaccinated	seeder	7311	ON swab	36	29.68	30.61	25.58	25.99	25.54	27.83	34.68	36	36	36	36	36	36
				CLO swab	36	36	34.75	31.74	29.7	29.86	33.23	30.7	36	36	36	36	36	36
				category	NS	I	I	I	I	I	I	I	R	R	R	R	R	R		7896.56	positive		1	10	9
			7312	ON swab	36	35.24	33.3	31.45	32.53	33.43	32.96	31.33	35.17	36	34.71	36	36	36
				CLO swab	36	36	36	36	36	36	36	36	36	35.15	36	36	36	36
				category	NS	I	I	I	I	I	I	I	I	R	R	R	R	R		1567.04	positive		3	4	1
			7313	ON swab	36	35.39	35.28	30.87	33.43	29.76	30.52	32.09	34.42	33.75	36	36	36	36
				CLO swab	36	36	36	36	36	36	31.68	35.57	36	36	36	36	36	36
				category	NS	NS	I	I	I	I	I	I	R	R	R	R	R	R		5606.35	positive		3	8	5
			7314	ON swab	36	36	36	36	30.27	28.84	30.48	31.48	32.74	33.5	35.62	36	36	36
				CLO swab	36	36	36	36	36	36	36	33.38	34.12	33.33	36	36	36	36
				category	NS	NS	NS	NS	I	I	I	I	I	I	R	R	R	R		1910.69	positive		3	5	2
			7315	ON swab	36	33.58	35.03	26.83	27.04	26.86	34.12	36	33.95	34.73	33.62	36	36	36
				CLO swab	36	36	36	36	36	36	36	36	36	36	36	36	36	36
				category	NS	I	I	I	I	I	I	R	R	R	R	R	R	R		888.514	negative (*)		4	4	0
			7316	ON swab	36	36	36	27.72	28.36	26.96	31.58	34.51	36	36	36	36	34.04	36
				CLO swab	36	36	36	36	36	36	36	36	36	36	36	36	36	36
				category	NS	NS	NS	I	I	I	I	I	R	R	R	R	R	R		866.464	negative (*)		3	4	1
			7317	ON swab	36	36	34.62	35.32	28.5	32.78	33.62	33.75	35.82	33.87	36	36	36	36
				CLO swab	36	36	36	36	36	36	36	36	36	35.5	36	36	36	36
				category	NS	NS	NS	I	I	I	I	I	I	I	R	R	R	R		1086.29	positive		5	5	0
			7318	ON swab	36	36	36	36	36	36	36	36	35.81	35.24	36	35.79	36	35.58
				CLO swab	36	36	36	36	36	36	36	36	36	36	36	36	36	36
				category	S	S	S	S	S	S	S	S	S	S	S	S	S	S		75.0445	negative		4	4	0
			7319	ON swab	36	36	36	36	36	34.63	36	36	35.91	36	36	36	36	36
				CLO swab	36	36	36	36	36	36	36	35.31	32.32	36	36	36	36	36
				category	NS	NS	NS	NS	NS	NS	NS	I	I	R	R	R	R	R		1172.8	positive		4	5	1
			7320	ON swab	36	36	36	36	36	36	36	33.06	29.55	26.83	27.52	36	36	36
				CLO swab	36	36	36	36	36	36	35.05	36	33.71	36	34.17	31.78	29.05	36
				category	NS	NS	NS	NS	NS	NS	NS	I	I	I	I	I	I	R		4295.9	positive		4	7	3
			7331	ON swab	36	34.78	29.25	32.03	33.7	36	34.1	36	36	36	36	36	34.82	36
				CLO swab	36	36	36	36	36	36	36	36	36	36	36	36	36	36
				category	NS	I	I	I	I	R	R	R	R	R	R	R	R	R		2983.3	positive		3	6	3
			7332	ON swab	36	36	36	31.28	33.07	32.84	32.25	34.15	36	36	36	36	36	36
				CLO swab	36	36	36	36	36	36	36	36	36	36	36	36	36	36
				category	NS	NS	NS	I	I	I	I	I	R	R	R	R	R	R		5921.08	positive		4	7	3
			7333	ON swab	36	36	36	36	36	36	36	35.48	36	34.34	30	36	36	36
				CLO swab	36	36	36	36	36	36	36	36	36	36	36	34.6	36	36
				category	NS	NS	NS	NS	NS	NS	NS	NS	NS	I	I	R	R	R		1691.83	positive		5	5	0
			7334	ON swab	36	36	36	31.74	36	32.58	36	36	36	35.55	36	36	36	36
				CLO swab	36	36	36	36	36	36	36	36	36	36	36	36	36	36
				category	S	S	S	S	S	S	S	S	S	S	S	S	S	S		630.821	negative		4	5	1
			7335	ON swab	36	36	30.88	36	24.92	29.04	30.13	36	36	33.33	36	36	36	34.74
				CLO swab	36	36	36	36	36	36	36	36	36	36	36	34.69	36	36
				category	NS	NS	NS	NS	I	I	I	R	R	R	R	R	R	R		953.023	negative (*)		3	4	1
			7336	ON swab	36	36	36	32.66	36	36	36	35.82	34.89	36	36	36	36	36
				CLO swab	36	36	36	36	36	36	36	36	36	36	36	36	36	36
				category	S	S	S	S	S	S	S	S	S	S	S	S	S	S		598.518	negative		4	4	0
			7337	ON swab	36	36	34.87	35.22	28.38	27.56	33.81	35.83	35.16	36	36	36	36	35.38
				CLO swab	36	36	36	36	36	36	36	33.7	36	36	36	36	36	36
				category	NS	NS	NS	I	I	I	I	I	R	R	R	R	R	R		1131.64	positive		3	4	1
			7338	ON swab	36	36	36	36	36	36	36	36	36	36	36	36	36	36
				CLO swab	36	36	36	36	36	36	36	36	36	36	36	36	36	36
				category	S	S	S	S	S	S	S	S	S	S	S	S	S	S		67.3623	negative		5	5	0
			7339	ON swab	36	36	36	36	34.85	32.04	36	36	36	34.78	36	36	36	36
				CLO swab	36	36	36	36	36	36	36	35.43	36	36	36	36	36	36
				category	NS	NS	NS	NS	I	I	R	R	R	R	R	R	R	R		493.841	negative		5	5	0
			7340	ON swab	36	36	36	36	33.13	34.5	36	34.17	32.32	36	36	36	36	36
				CLO swab	36	36	36	36	36	36	36	36	36	35.39	36	36	36	36
				category	NS	NS	NS	NS	I	I	I	I	I	R	R	R	R	R		1316.73	positive		4	4	0
	Vaccinated	contact	7321	ON swab	36	36	36	36	36	36	36	36	36	36	36	36	36	36
				CLO swab	36	36	36	36	36	36	36	35.2	35.9	36	36	36	36	36
				category	S	S	S	S	S	S	S	S	S	S	S	S	S	S		120.458	negative		4	4	0
			7322	ON swab	36	36	36	36	36	36	33.94	36	36	36	36	36	36	36
				CLO swab	36	36	36	36	36	36	36	36	36	36	36	36	36	36
				category	S	S	S	S	S	S	S	S	S	S	S	S	S	S		82.1407	negative		6	5	-1
			7323	ON swab	36	36	36	36	36	36	36	36	36	35.5	36	36	36	36
				CLO swab	36	36	36	36	36	36	33.4	36	36	36	36	36	36	36
				category	S	S	S	S	S	S	S	S	S	S	S	S	S	S		139.457	negative		4	4	0
			7324	ON swab	36	36	36	36	36	36	36	36	36	36	36	32.27	36	36
				CLO swab	36	36	36	36	36	36	36	36	36	36	36	36	36	36
				category	S	S	S	S	S	S	S	S	S	S	S	S	S	S		64.0661	negative		4	3	-1
			7325	ON swab	36	36	36	36	36	36	36	36	36	36	36	36	32.12	30.56
				CLO swab	36	36	36	36	36	36	36	36	36	36	36	36	36	36
				category	S	S	S	S	S	S	S	S	S	S	S	S	I	I		43.3705	negative		3	4	1
			7326	ON swab	36	36	36	36	36	36	36	36	36	36	36	36	36	36
				CLO swab	36	36	36	36	36	36	36	36	36	36	36	36	36	36
				category	S	S	S	S	S	S	S	S	S	S	S	S	S	S		70.0789	negative		6	5	-1
			7327	ON swab	36	36	36	36	36	36	35.45	36	36	36	36	36	36	36
				CLO swab	36	36	36	36	36	36	36	36	36	36	36	36	36	36
				category	S	S	S	S	S	S	S	S	S	S	S	S	S	S		121.341	negative		4	4	0
			7328	ON swab	36	36	36	36	36	35.94	36	36	32.33	36	36	36	36	36
				CLO swab	36	36	36	36	36	36	28.9	36	36	36	36	36	36	36
				category	S	S	S	S	S	S	S	S	S	S	S	S	S	S		424.907	negative		3	4	1
			7329	ON swab	36	36	36	36	36	36	36	36	34.41	36	36	36	36	36
				CLO swab	36	36	36	36	36	36	33.9	36	36	36	36	36	36	36
				category	S	S	S	S	S	S	S	S	S	S	S	S	S	S		93.4109	negative		3	3	0
			7330	ON swab	36	36	36	36	36	36	36	36	36	36	30.5	36	35.81	34.73
				CLO swab	36	36	36	36	36	36	36	36	36	36	36	36	36	36
				category	S	S	S	S	S	S	S	S	S	S	S	S	S	S		117.319	negative		3	3	0
			7341	ON swab	36	36	36	36	36	36	36	36	36	34.43	30.33	36	36	36
				CLO swab	36	36	36	36	36	36	36	36	36	36	36	36	36	36
				category	S	S	S	S	S	S	S	S	S	I	I	R	R	R		135.435	negative		5	4	-1
			7342	ON swab	36	36	36	36	36	33.03	27.41	28.28	27.11	27.46	31.81	32.61	36	36
				CLO swab	36	36	36	36	36	36	34.71	27.57	29.42	24.86	28.35	30	32.38	36
				category	S	S	S	S	S	I	I	I	I	I	I	I	I	R		6897.33	positive		2	8	6
			7343	ON swab	36	36	36	36	36	36	36	32.17	36	26.87	30.27	36	36	36
				CLO swab	36	36	36	36	36	36	36	36	36	36	36	36	36	36
				category	S	S	S	S	S	S	S	S	S	I	I	R	R	R		3084.39	positive		6	7	1
			7344	ON swab	36	36	36	36	36	36	36	36	36	36	36	36	36	36
				CLO swab	36	36	36	36	36	36	36	36	36	36	36	36	36	36
				category	S	S	S	S	S	S	S	S	S	S	S	S	S	S		38.5545	negative		4	4	0
			7345	ON swab	36	36	36	36	36	36	36	35.01	33.28	32.89	31.74	36	36	36
				CLO swab	36	36	36	36	36	36	36	34.93	36	36	36	36	36	36
				category	S	S	S	S	S	S	S	I	I	I	I	R	R	R		1078.32	positive		3	5	2
			7346	ON swab	36	36	36	36	36	36	36	36	36	35.38	36	36	36	36
				CLO swab	36	36	36	36	36	36	36	36	36	36	36	36	36	36
				category	S	S	S	S	S	S	S	S	S	S	S	S	S	S		739.471	negative		7	6	-1
			7347	ON swab	36	36	36	36	36	36	36	36	36	36	36	36	36	32.8
				CLO swab	36	36	36	36	36	36	36	36	36	36	36	36	36	36
				category	S	S	S	S	S	S	S	S	S	S	S	S	S	S		171.768	negative		5	5	0
			7348	ON swab	36	36	36	36	36	36	36	31.81	28.79	36	36	35.65	36	36
				CLO swab	36	36	36	36	36	36	36	36	36	36	36	36	36	36
				category	S	S	S	S	S	S	S	I	I	R	R	R	R	R		5666.26	positive		3	7	4
			7349	ON swab	36	36	36	36	36	36	36	36	36	33.86	36	36	33.96	32.76
				CLO swab	36	36	36	36	36	36	36	34.83	36	36	36	36	36	36
				category	S	S	S	S	S	S	S	S	S	S	S	S	I	I		200.504	negative		4	6	2
			7350	ON swab	36	36	36	36	36	36	35.53	36	33.76	34.6	36	36	36	36
				CLO swab	36	36	36	36	36	36	36	36	36	36	36	36	36	36
				category	S	S	S	S	S	S	S	S	I	I	R	R	R	R		1288.88	positive		3	5	2
	Categories: NS=non-susceptible & non-infectious; S=susceptible; I=infectious; R=recovered (can not be infected any more); D=dead (or euthanized) before this day; "removed" from transmission chain
	Definition of categories: All contact birds were assumed to start as susceptible (S), seeder birds were assumed to be non-susceptible in case they became infectious that verified the take of direct challenge. In case a seeder chicken did not turn to be infectious, than this bird was included in the evaluation as a still potentially susceptible chicken. When an animal (seeder or contact) had a CT-…
	RT-qPCR cut off: Ct 36 or below positive
	NP ELISA cut off: titer 993 or above; (*) ELISA titer in negative range, but strongly approaching positivity limit (titer above 800)
	HI test: log2 HI titers measured against 4HAU of LaSota antigen are shown. Positivity limit is above 2 log2 HI titer. More than 2 log2 increase of HI titer during the post-challenge observation period was considered to be an anamnestic effect of challenge (according to van Boven et al., 2008).
